# Supplementary material for: Integrative Taxonomy of Armeria arenaria (Plumbaginaceae), with a Special Focus on the Putative Subspecies Endemic to the Apennines
Source: Biology (Basel). 2022 Jul 14;11(7):1060. doi: 10.3390/biology11071060 (PMC9312046; doi:10.3390/biology11071060)
Supplement: Supplementary file 1 [file biology-11-01060-s001.zip]

Archive with 1 entries (1 files):
- biology-1779446-supplementary.pdf
